# Supplementary material for: Positively charged specificity site in cyclin B1 is essential for mitotic fidelity
Source: Nat Commun. 2025 Jan 20;16:853. doi: 10.1038/s41467-024-55669-x (PMC11747444; doi:10.1038/s41467-024-55669-x)
Supplement: Supplementary file 3 — Supplementary Data 1 [file 41467_2024_55669_MOESM3_ESM.xlsx]

## Sheet: 11 p-peptides common
Protein	Gene names	Position	Phospho (STY) Probabilities	Mean CCCwt (log2)	Mean CCCefe (log2)	# of raw files CCCwt out of 12	# of raw files CCefe (out of 12)	Localization prob	PEP	Score	Multiplicity (number of sites)
Q9H1A4	APC1	377	FNISSHNQS(1)PK	31.6194	31.1794	8	8	1	3.31519e-34	243.92	___1
Q9H1A4	APC1	555	LLGSLDEVVLLS(1)PVPELR	29.6801	28.696	8	8	1	0	395.33	___1
Q9H1A4	APC1	688	NFDFEGSLS(1)PVIAPKK	31.6856	31.1779	8	7	0.999991	1.23856e-149	300.18	___1
Q9H1A4	APC1	341	S(0.994)PS(0.006)ISNMAALSR	29.9797	29.579	8	8	0.994199	2.05523e-114	221.8	___1
Q9H1A4	APC1	291	FSEQGGT(1)PQNVATSSSLTAHLR	31.3154	30.3154	11	11	1	1.18264e-253	318.56	___1
Q9UJX6	APC2	314	VFLQDGPARPAS(1)PEAGNTLRR	28.6113	28.5827	8	6	0.999793	3.96248e-10	149.74	___1
Q9UJX4	APC5	232	ALT(1)PASLQK	29.4505	28.4743	8	7	1	9.3101e-53	241.87	___1
Q13042	APC6	581	QTAEETGLT(1)PLETSRK	29.5132	28.5365	8	8	0.999995	7.35221e-261	342.28	___1
Q9UJX3	APC7	126	VRPS(0.001)TGNS(0.001)AS(0.01)T(0.989)PQSQCLPSEIEVK	31.0976	30.387	10	9	0.988549	3.11865e-158	265.13	___1
Q9UJX2	APC8	582	NQGETPTTEVPAPFFLPASLSANNT(0.991)PT(0.009)RR	31.6202	31.0383	8	7	0.991282	0	367.06	___1
Q9UJX2	APC8	596	RVSPLNLSSVT(1)P	29.4383	28.6327	8	8	1	4.41067e-102	257.75	___1

## Sheet: 12 p-peptides lost in EFE mut
Protein	Gene names	Position	Phospho (STY) Probabilities	Mean CCCwt (log2)	Mean CCCefe (log2)	# of raw files CCCwt out of 12	# of raw files CCefe (out of 12)	Localization prob	PEP	Score	Proteins	Multiplicity (number of sites)
Q9H1A4	APC1	202	SASSHEVPPGS(1)PREPLPTMFSMLHPLDEITPLVCK	29.8574	NaN	7	0	0.999993	1.03028e-265	272.24	Q9H1A4	___1
Q9H1A4	APC1	302	FSEQGGTPQNVATS(0.001)S(0.003)S(0.024)LT(0.973)AHLR	29.5662	NaN	6	0	0.972514	6.14231e-19	152.19	Q9H1A4	___2
Q9H1A4	APC1	333	STS(0.919)S(0.08)PS(0.002)LHS(0.066)RS(0.885)PS(0.045)IS(0.002)NMAALSR	28.6754	NaN	6	0	0.918993	2.82527e-14	153.01	Q9H1A4	___2
P30260	APC3	435	LDS(0.037)S(0.963)IISEGK	25.596	NaN	6	0	0.963282	6.19082e-07	159.94	P30260	___1
P30260	APC3	331	S(1)VFSQSGNSR	25.8444	NaN	6	0	1	1.63729e-54	211.16	P30260	___1
P30260	APC3	336	SVFS(0.002)QS(0.99)GNS(0.008)R	25.4207	NaN	6	0	0.99022	0.000422202	144.17	P30260	___1
P30260	APC3	384	LFT(0.039)S(0.96)DSSTTKENSK	24.9638	NaN	7	0	0.959917	3.52796e-29	204.13	P30260	___1
P30260	APC3	419	GGIT(1)QPNINDSLEITK	24.7896	NaN	6	0	1	0.000449257	132.59	P30260	___1
Q9UJX4	APC5	221	QAEFFLSQQAS(1)LLK	26.3335	NaN	6	0	0.99999	2.6041e-76	241.27	Q9UJX4	___1
Q9UJX4	APC5	364	SDSYVLLEHS(1)VKK	24.9098	NaN	6	0	1	1.62739e-21	193.45	Q9UJX4	___1
Q13042	APC6	560	NIIS(1)PPWDFREFEVEK	26.5037	NaN	7	0	1	1.66235e-47	218.28	Q13042	___1
Q9UJX2	APC8	562	NQGET(1)PTTEVPAPFFLPAS(0.853)LS(0.139)ANNT(0.007)PT(0.001)RR	27.448	NaN	8	0	0.999985	2.53092e-184	247.61	Q9UJX2	___2

## Sheet: 5 p-sites partial in mut
Protein	Gene names	Position	Phospho (STY) Probabilities	Mean CCCwt (log2)	Mean CCCefe (log2)	# of raw files CCCwt out of 12	# of raw files CCefe (out of 12)	Localization prob	PEP	Score	Multiplicity (number of sites)
Q9H1A4	ANAPC1	355	AHS(1)PALGVHSFSGVQR	28.8822	25.2533	8	3	1	1.60337e-62	235.88	___1
Q9H1A4	ANAPC1	313	SLSKGDS(1)PVTSPFQNYSSIHSQSR	29.3376	25.7582	8	4	0.999991	2.55092e-168	273.26	___1
Q9H1A4	ANAPC1	317	GDSPVT(0.002)S(0.998)PFQNYSSIHSQSR	26.5967	25.3153	8	4	0.998328	1.22536e-129	260.97	___1
P30260	APC3	446	ISTIT(1)PQIQAFNLQK	28.9825	26.211	10	5	0.999998	1.19631e-131	293.95	___1
Q13042	APC6	585	QTAEETGLT(0.004)PLET(0.91)S(0.087)RK	26.0109	24.0666	8	4	0.909732	4.95036e-28	185.26	___1

## Sheet: quantified APC protein in vitro
Protein IDs	Gene names	Mean CON	Mean EFE	Mean WT	Peptides	Sequence coverage [%]	Mol. weight [kDa]	Score
Q9H1A4;Q9VXV3	APC1	37.9522	38.516	38.6293	197	89.6	216.5	323.31
Q9UJX6	APC2	36.5565	37.1687	37.2702	107	87	93.827	323.31
P30260	APC3	37.963	37.9266	38.073	103	84.3	91.866	323.31
Q9UJX5	APC4	37.5122	38.1839	38.2039	105	91.6	92.115	323.31
Q9UJX4	APC5	37.4961	38.275	38.4279	112	85.6	85.076	323.31
Q13042	APC6	38.3574	38.3663	38.4233	98	99.7	71.655	323.31
Q9UJX3	APC7	37.3107	38.0085	38.141	82	85.6	66.855	323.31
Q9UJX2	APC8	38.2492	38.4948	38.515	107	94.5	68.833	323.31
Q9UM13	APC10	35.7725	35.8455	35.8191	33	98.9	21.252	323.31
Q9NYG5	APC11	33.1274	33.1176	32.954	7	89.3	9.8405	323.31
Q8NHZ8	APC12	34.2007	34.6498	35.0545	18	94.1	9.7769	323.31
Q9BS18	APC13	33.3549	33.0385	33.2004	9	100	8.5213	323.31
P60006	APC15	33.459	33.9166	33.273	4	46.3	14.281	323.31
Q96DE5	APC16	33.5244	33.0091	33.3942	17	99.1	11.667	323.31
	CDK1	29.0484	29.1607	28.6651	64	77.8	81.396	323.31
	CYCB1	27.9977	28.2903	27.7717	22	58.6	50.673	323.31
